# Supplementary material for: Association between Circulating Levels of 25-Hydroxyvitamin D3 and Matrix Metalloproteinase-10 (MMP-10) in Patients with Type 2 Diabetes
Source: Nutrients. 2022 Aug 24;14(17):3484. doi: 10.3390/nu14173484 (PMC9458174; doi:10.3390/nu14173484)
Supplement: Supplementary file 1 [file nutrients-14-03484-s001.zip]

Archive with 1 entries (1 files):
- nutrients-1883859-supplementary.pdf
